# Supplementary material for: Relationship Between Gut Microbiota and the Clinical Course of COVID-19 Disease
Source: Viruses. 2025 Apr 2;17(4):520. doi: 10.3390/v17040520 (PMC12031135; doi:10.3390/v17040520)
Supplement: Supplementary file 1 [file viruses-17-00520-s001.zip]

Archive with 1 entries (1 files):
- viruses-3267970-supplementary.pdf
